# Supplementary material for: HPRNA: Predicting synergistic drug combinations for angina pectoris based on human pathway relationship network algorithm
Source: PLoS One. 2025 Feb 6;20(2):e0318368. doi: 10.1371/journal.pone.0318368 (PMC11801531; doi:10.1371/journal.pone.0318368)
Supplement: S1 Data — 110 Combination Drugs File includes 110 synergistic drug combinations, each formed by pairing the 94 single drugs from the DDFA file. These combinations have been validated for their therapeutic efficacy in treating angina. The Target and the Pathway of Target Action File provides detailed information about the molecular targets and associated pathways of action for each of the 94 single drugs in the DDFA file. (ZIP) [file pone.0318368.s001.zip]

Archive with 4 entries (3 files):
- DATA/
- DATA/110 combination drugs.xlsx
- DATA/DDFA.xlsx
- DATA/The target and the pathway of target action.xlsx
