# Supplementary material for: HPRNA: Predicting synergistic drug combinations for angina pectoris based on human pathway relationship network algorithm
Source: PLoS One. 2025 Feb 6;20(2):e0318368. doi: 10.1371/journal.pone.0318368 (PMC11801531; doi:10.1371/journal.pone.0318368)
Supplement: S1 Data — 110 Combination Drugs File includes 110 synergistic drug combinations, each formed by pairing the 94 single drugs from the DDFA file. These combinations have been validated for their therapeutic efficacy in treating angina. The Target and the Pathway of Target Action File provides detailed information about the molecular targets and associated pathways of action for each of the 94 single drugs in the DDFA file. (ZIP) [file pone.0318368.s001.zip › DATA/110 combination drugs.xlsx]

## Sheet: 处理后组合
DC000127	Diltiazem; Fingolimod	DCC0064/DCC0378		1,2	Non-efficacious
DC007243	Diltiazem malate; Enalapril maleate	DCC0064/DCC0137		1,28	Efficacious
DC002516	Felodipine; Metoprolol	DCC0036/DCC0269		7,6	Efficacious
DC001074	Interferon beta 1a; Methylprednisolone	DCC1140/DCC1454		9,10	Need further study
DC004872	Methylprednisolone; Ocrelizumab	DCC0868/DCC1454		10,11	Need further study
DC001863	Heparin; Warfarin	DCC0171/DCC0296		12,13	Efficacious
DC003578	Abciximab; Heparin	DCC0296/DCC1137		14,12	Efficacious
DC005323	Edoxaban; Heparin	DCC0296/DCC1046		15,12	Efficacious
DC006815	Eptifibatide; Heparin	DCC0296/DCC1142		16,12	Non-efficacious
DC007062	Aspirin; Heparin	DCC0240/DCC0296		3,12	Efficacious
DC004458	Candesartan; Nifedipine	DCC0198/DCC1502		17,18	Efficacious
DC000430	Fenofibrate; Simvastatin	DCC0157/DCC0276		20,19	Efficacious
DC000010	Ezetimibe; Simvastatin	DCC0157/DCC0250		21,19	Efficacious
DC003619	Gefitinib; Simvastatin	DCC0050/DCC0157		22,19	Efficacious
DC003211	Pravastatin; Simvastatin	DCC0157/DCC1191		23,19	Efficacious
DC004618	Atorvastatin; Simvastatin	DCC0157/DCC0290		4,19	Efficacious
DC005774	Interferon beta 1a; Simvastatin	DCC0157/DCC1140		9,19	Non-efficacious
DC007318	Simvastatin; Sitagliptin phosphate	DCC0157/DCC0333		19,24	Efficacious
DC003351	Captopril; Irbesartan	DCC0270/DCC0315		25,26	Efficacious
DC004289	Aliskiren; Captopril	DCC0315/DCC0331		27,25	Non-efficacious
DC000046	Enalapril; Felodipine	DCC0137/DCC0269		28,7	Efficacious
DC001932	Felodipine; Irbesartan	DCC0269/DCC0270		7,26	Efficacious
DC000583	Enoxaparin; Warfarin	DCC0171/DCC1542		29,13	Efficacious
DC004309	Enoxaparin; Rosuvastatin	DCC0294/DCC1542		29,30	Efficacious
DC000301	Aspirin; Dipyridamole	DCC0240/DCC0251		3,31	Efficacious
DC000033	Aspirin; Oxycodone	DCC0112/DCC0240		3,32	Efficacious
DC000036	Aspirin; Meprobamate	DCC0071/DCC0240		3,33	Efficacious
DC001403	Aspirin; Ticagrelor	DCC0240/DCC1719		3,34	Efficacious
DC004483	Aspirin; Pioglitazone	DCC0240/DCC0303		3,35	Efficacious
DC006321	Aspirin; Esomeprazole	DCC0240/DCC1377		3,36	Need further study
DC007200	Aspirin; Propoxyphene hydrochloride	DCC0160/DCC0240		3,37	Efficacious
DC007006	Aspirin; Atorvastatin	DCC0240/DCC0290		3,4	Efficacious
DC007198	Aspirin; Pentazocine hydrochloride	DCC0163/DCC0240		3,38	Efficacious
DC007199	Aspirin; Pravastatin sodium	DCC0240/DCC1191		3,23	Efficacious
DC000458	Amlodipine; Atorvastatin	DCC0073/DCC0290		39,4	Efficacious
DC000901	Atorvastatin; Ezetimibe	DCC0250/DCC0290		4,21	Efficacious
DC001408	Atorvastatin; Fimasartan	DCC0290/DCC0700		4,40	Efficacious
DC003717	Atorvastatin; Interferon beta 1	DCC0290/DCC0601		4,9	Efficacious
DC006569	Atorvastatin; Rosuvastatin	DCC0290/DCC0294		4,30	Efficacious
DC000284	Amlodipine; Perindopril	DCC0073/DCC0197		39,41	Efficacious
DC000292	Amlodipine; Telmisartan	DCC0073/DCC0247		39,5	Efficacious
DC000462	Amlodipine; Benazepril	DCC0073/DCC0127		39,42	Efficacious
DC000463	Amlodipine; Olmesartan	DCC0038/DCC0073		39,43	Efficacious
DC000480	Amlodipine; Valsartan	DCC0014/DCC0073		39,44	Efficacious
DC005396	Amlodipine; Losartan	DCC0073/DCC0169		39,45	Efficacious
DC007020	Amlodipine; Irbesartan	DCC0073/DCC0270		39,26	Efficacious
DC007158	Aliskiren hemifumarate; Amlodipine besylate	DCC0073/DCC0331		27,39	Efficacious
DC000289	Enalapril; Nitrendipine	DCC0137/DCC0283		28,46	Efficacious
DC000294	Enalapril; Lercanidipine	DCC0121/DCC0137		28,47	Efficacious
DC004362	Carvedilol; Enalapril	DCC0137/DCC1509		48,28	Efficacious
DC005159	Candesartan; Enalapril	DCC0137/DCC0198		17,28	Efficacious
DC001170	Bisoprolol; Telmisartan	DCC0145/DCC0247		49,5	Efficacious
DC000266	Aminophylline; Theophylline	DCC0039/DCC0322		50,51	Non-efficacious
DC000446	Diphenhydramine; Theophylline	DCC0039/DCC0289		52,51	Efficacious
DC007315	Procaine merethoxylline; Theophylline	DCC0039/DCC1370		53,51	Efficacious
DC000279	Gabapentin; Morphine	DCC0043/DCC0258		54,57	Efficacious
DC004658	Acetaminophen; Morphine	DCC0043/DCC0049		55,57	Efficacious
DC005651	Ketamine; Morphine	DCC0043/DCC0320		56,57	Efficacious
DC007150	Morphine sulfate; Naltrexone hydrochloride	DCC0043/DCC0177		57,58	Efficacious
DC000610	Rapamycin; Tirofiban	DCC0223/DCC1396		59,60	Efficacious
DC000361	Candesartan; Ramipril	DCC0015/DCC0198		17,61	Efficacious
DC000436	Aliskiren; Ramipril	DCC0015/DCC0331		27,61	Efficacious
DC006553	Irbesartan; Ramipril	DCC0015/DCC0270		26,61	Non-efficacious
DC004198	Adenosine; Nicorandil	DCC0875/DCC1338		62,63	Efficacious
DC000109	Lidocaine; Tetracaine	DCC0040/DCC0467		8,64	Efficacious
DC000111	Lidocaine; Prilocaine	DCC0040/DCC0185		8,65	Efficacious
DC000016	Epinephrine; Lidocaine	DCC0040/DCC0166		66,8	Efficacious
DC007177	Bupivacaine hydrochloride; Lidocaine hydrochloride	DCC0040/DCC0044		82,8	Efficacious
DC007181	Dexamethasone sodium phosphate; Lidocaine hydrochloride	DCC0040/DCC0325		67,8	Efficacious
DC002765	Docetaxel; Prednisone	DCC0156/DCC0329		69,68	Efficacious
DC003276	Prednisone; Thalidomide	DCC0156/DCC0277		68,70	Non-efficacious
DC003957	Cabazitaxel; Prednisone	DCC0156/DCC1707		71,68	Efficacious
DC004193	Prednisone; Rituximab	DCC0009/DCC0156		68,72	Non-efficacious
DC005861	Abiraterone acetate; Prednisone	DCC0156/DCC0613		73,68	Efficacious
DC000304	Atropine; Pralidoxime	DCC0135/DCC0183		74,75	Efficacious
DC007202	Atropine sulfate; Edrophonium chloride	DCC0135/DCC1822		74,76	Efficacious
DC007203	Atropine sulfate; Meperidine hydrochloride	DCC0135/DCC1284		74,77	Efficacious
DC000285	Dipyridamole; Prednisolone	DCC0216/DCC0251		31,78	Efficacious
DC000720	Norepinephrine; Terlipressin	DCC1259/DCC1614		79,80	Efficacious
DC000019	Articaine hydrochloride; Epinephrine	DCC0166/DCC0417		81,66	Efficacious
DC000017	Epinephrine; Prilocaine	DCC0166/DCC0185		66,65	Efficacious
DC000018	Bupivacaine; Epinephrine	DCC0044/DCC0166		82,66	Efficacious
DC002181	Dobutamine; Norepinephrine	DCC1259/DCC1412		83,79	Non-efficacious
DC007249	Epinephrine; Procaine hydrochloride	DCC0166/DCC1370		66,53	Efficacious
DC000245	Cyclopentolate; Phenylephrine	DCC0075/DCC0254		84,85	Efficacious
DC000194	Phenylephrine; Promethazine	DCC0075/DCC0287		85,86	Efficacious
DC003052	Metoclopramide; Phenylephrine	DCC0075/DCC1545		87,85	Efficacious
DC003252	Phenylephrine; Pseudoephedrine	DCC0075/DCC0214		85,88	Non-efficacious
DC007287	Ibuprofen; Phenylephrine hydrochloride	DCC0075/DCC0282		89,85	Efficacious
DC007310	Phenylephrine hydrochloride; Pyrilamine maleate	DCC0075/DCC1849		85,90	Efficacious
DC000162	Quinidine; Warfarin	DCC0171/DCC0232		91,13	Non-efficacious
DC000047	Trandolapril; Verapamil	DCC0119/DCC0165		92,93	Efficacious
DC000561	Nateglinide; Valsartan	DCC0014/DCC1374		94,44	Non-efficacious
DC003440	Pravastatin; Valsartan	DCC0014/DCC1191		23,44	Efficacious
DC007160	Aliskiren hemifumarate; Valsartan	DCC0014/DCC0331		27,44	Efficacious
DC002485	Abciximab; Rapamycin	DCC0223/DCC1137		14,59	Need further study
DC001975	Docetaxel; Gefitinib	DCC0050/DCC0329		69,22	Efficacious
DC000439	Aliskiren; Irbesartan	DCC0270/DCC0331		27,26	Efficacious
DC005750	Aliskiren; Losartan	DCC0169/DCC0331		27,45	Efficacious
DC000071	Ibuprofen; Oxycodone	DCC0112/DCC0282		89,32	Efficacious
DC000146	Acetaminophen; Oxycodone	DCC0049/DCC0112		55,32	Efficacious
DC000020	Diphenhydramine; Ibuprofen	DCC0282/DCC0289		52,89	Efficacious
DC007246	Diphenhydramine hydrochloride; Pseudoephedrine hydrochloride	DCC0214/DCC0289		52,88	Efficacious
DC000136	Acetaminophen; Codeine	DCC0049/DCC0051		55,57	Efficacious
DC000142	Acetaminophen; Propoxyphene	DCC0049/DCC0160		55,37	Efficacious
DC000144	Acetaminophen; Pentazocine	DCC0049/DCC0163		55,39	Efficacious
DC005093	Dexamethasone; Rituximab	DCC0009/DCC0325		67,72	Efficacious
DC007296	Meperidine hydrochloride; Promethazine hydrochloride	DCC0287/DCC1284		77,86	Efficacious
DC000215	Codeine; Promethazine	DCC0051/DCC0287		57,86	Efficacious
DC000082	Ibuprofen; Pseudoephedrine	DCC0214/DCC0282		89,88	Efficacious
