# Supplementary material for: HPRNA: Predicting synergistic drug combinations for angina pectoris based on human pathway relationship network algorithm
Source: PLoS One. 2025 Feb 6;20(2):e0318368. doi: 10.1371/journal.pone.0318368 (PMC11801531; doi:10.1371/journal.pone.0318368)
Supplement: S1 Data — 110 Combination Drugs File includes 110 synergistic drug combinations, each formed by pairing the 94 single drugs from the DDFA file. These combinations have been validated for their therapeutic efficacy in treating angina. The Target and the Pathway of Target Action File provides detailed information about the molecular targets and associated pathways of action for each of the 94 single drugs in the DDFA file. (ZIP) [file pone.0318368.s001.zip › DATA/DDFA.xlsx]

## Sheet: 表6去除无，不在人类通路加查找不到后药物
Diltiazem
Fingolimod
Aspirin
Atorvastatin
Telmisartan
Metoprolol
Felodipine
Lidocaine
Interferon beta 1a
Methylprednisolone
Ocrelizumab
Heparin
Warfarin
Abciximab
Edoxaban
Eptifibatide
Candesartan
Nifedipine
Simvastatin
Fenofibrate
Ezetimibe
Gefitinib
Pravastatin
Sitagliptin phosphate
Captopril
Irbesartan
Aliskiren
Enalapril
Enoxaparin
Rosuvastatin
Dipyridamole
Oxycodone
Meprobamate
Ticagrelor
Pioglitazone
Esomeprazole
Propoxyphene
Pentazocine
Amlodipine
Fimasartan
Perindopril
Benazepril
Olmesartan
Valsartan
Losartan
Nitrendipine
Lercanidipine
Carvedilol
Bisoprolol
Aminophylline
Theophylline
Diphenhydramine
Procaine
Gabapentin
Acetaminophen
Ketamine
Morphine
Naltrexone hydrochloride
Rapamycin
Tirofiban
Ramipril
Adenosine
Nicorandil
Tetracaine
Prilocaine
Epinephrine
Dexamethasone
Prednisone
Docetaxel
Thalidomide
Cabazitaxel
Rituximab
Abiraterone acetate
Atropine
Pralidoxime
Edrophonium chloride
Meperidine hydrochloride
Prednisolone
Norepinephrine
Terlipressin
Articaine hydrochloride
Bupivacaine
Dobutamine
Cyclopentolate
Phenylephrine
Promethazine
Metoclopramide
Pseudoephedrine
Ibuprofen
Pyrilamine maleate
Quinidine
Trandolapril
Verapamil
Nateglinide
