# Supplementary material for: HPRNA: Predicting synergistic drug combinations for angina pectoris based on human pathway relationship network algorithm
Source: PLoS One. 2025 Feb 6;20(2):e0318368. doi: 10.1371/journal.pone.0318368 (PMC11801531; doi:10.1371/journal.pone.0318368)
Supplement: S1 Data — 110 Combination Drugs File includes 110 synergistic drug combinations, each formed by pairing the 94 single drugs from the DDFA file. These combinations have been validated for their therapeutic efficacy in treating angina. The Target and the Pathway of Target Action File provides detailed information about the molecular targets and associated pathways of action for each of the 94 single drugs in the DDFA file. (ZIP) [file pone.0318368.s001.zip › DATA/The target and the pathway of target action.xlsx]

## Sheet: 通路整合后与靶标的对应
Diltiazem	hsa04010 hsa04260 hsa04261 hsa04921 hsa05410 hsa05412 hsa05414 hsa04020 hsa04022 hsa04024 hsa04270 hsa04713 hsa04720 hsa04723 hsa04724 hsa04725 hsa04726 hsa04727 hsa04728 hsa04742 hsa04911 hsa04912 hsa04924 hsa04925 hsa04927 hsa04930 hsa04934 hsa05010 hsa05031	9606.ENSP00000226021 9606.ENSP00000226021 9606.ENSP00000226021 9606.ENSP00000226021 9606.ENSP00000226021 9606.ENSP00000226021 9606.ENSP00000226021 9606.ENSP00000266376	P115 P155 P156 P226 P326 P327 P328 P119 P120 P121 P157 P198 P200 P203 P204 P205 P206 P207 P208 P211 P216 P217 P229 P230 P232 P234 P238 P256 P262
Fingolimod	hsa04071 hsa04080 hsa04110 hsa04213 hsa04330 hsa04919 hsa05016 hsa05031 hsa05034 hsa05165 hsa05169 hsa05200 hsa05202 hsa05203 hsa05206 hsa05220	9606.ENSP00000328472 9606.ENSP00000328472 9606.ENSP00000362649 9606.ENSP00000362649 9606.ENSP00000362649 9606.ENSP00000362649 9606.ENSP00000362649 9606.ENSP00000362649 9606.ENSP00000362649 9606.ENSP00000362649 9606.ENSP00000362649 9606.ENSP00000362649 9606.ENSP00000362649 9606.ENSP00000362649 9606.ENSP00000362649 9606.ENSP00000362649	P128 P130 P131 P150 P159 P224 P259 P262 P265 P287 P291 P293 P294 P295 P298 P309
Aspirin	hsa00590 hsa01100 hsa04611 hsa04726 hsa04923 hsa04064 hsa04370 hsa04625 hsa04657 hsa04668 hsa04723 hsa04913 hsa04921 hsa05140 hsa05163 hsa05165 hsa05167 hsa05200 hsa05204 hsa05206 hsa05222 hsa00140 hsa00980 hsa04020 hsa04022 hsa04024 hsa04080 hsa04270 hsa04924 hsa04622 hsa04623 hsa04658 hsa04659 hsa04660 hsa04662 hsa04722 hsa04910 hsa04920 hsa04930 hsa04931 hsa04932 hsa05120 hsa05131 hsa05142 hsa…	9606.ENSP00000354612,9606.ENSP00000356438 9606.ENSP00000354612,9606.ENSP00000356438 9606.ENSP00000354612 9606.ENSP00000354612,9606.ENSP00000356438 9606.ENSP00000354612,9606.ENSP00000356438 9606.ENSP00000356438,9606.ENSP00000339151,9606.ENSP00000226574 9606.ENSP00000356438 9606.ENSP00000356438,9606.ENSP00000339151,9606.ENSP00000226574 9606.ENSP00000356438,9606.ENSP00000339151,9606.ENSP00000226574 …	P57 P87 P176 P206 P228 P124 P163 P183 P187 P194 P203 P218 P226 P274 P285 P287 P289 P293 P296 P298 P311 P15 P83 P119 P120 P121 P130 P157 P229 P181 P182 P188 P189 P190 P191 P202 P215 P225 P234 P235 P236 P268 P270 P275 P278 P282 P283 P286 P288 P290 P291 P292 P301 P304 P309 P310 P330 P126 P147 P149 P150 P164 P172 P197 P199 P227 P326 P222 P231 P237 P261 P271 P272 P273 P279 P281 P284 P294 P295 P320
Atorvastatin	hsa00900 hsa01100 hsa04152 hsa04976 hsa04974 hsa04659 hsa04934	9606.ENSP00000287936 9606.ENSP00000287936 9606.ENSP00000287936 9606.ENSP00000287936 9606.ENSP00000353731 9606.ENSP00000242057 9606.ENSP00000242057	P79 P87 P147 P252 P250 P189 P238
Telmisartan	hsa04020 hsa04022 hsa04072 hsa04080 hsa04261 hsa04270 hsa04371 hsa04614 hsa04924 hsa04925 hsa04927 hsa04933 hsa04934 hsa05200 hsa03320 hsa04152 hsa04211 hsa04380 hsa04714 hsa05016 hsa05202 hsa05216	9606.ENSP00000273430 9606.ENSP00000273430 9606.ENSP00000273430 9606.ENSP00000273430 9606.ENSP00000273430 9606.ENSP00000273430 9606.ENSP00000273430 9606.ENSP00000273430 9606.ENSP00000273430 9606.ENSP00000273430 9606.ENSP00000273430 9606.ENSP00000273430 9606.ENSP00000273430 9606.ENSP00000273430 9606.ENSP00000287820 9606.ENSP00000287820 9606.ENSP00000287820 9606.ENSP00000287820 9606.ENSP00000287820 …	P119 P120 P129 P130 P156 P157 P164 P178 P229 P230 P232 P237 P238 P293 P108 P147 P149 P165 P199 P259 P294 P305
Metoprolol	hsa04020 hsa04022 hsa04024 hsa04080 hsa04261 hsa04540 hsa04923 hsa04924 hsa04970 hsa05414	9606.ENSP00000358301,9606.ENSP00000305372 9606.ENSP00000358301,9606.ENSP00000305372 9606.ENSP00000358301,9606.ENSP00000305372 9606.ENSP00000358301,9606.ENSP00000305372 9606.ENSP00000358301,9606.ENSP00000305372 9606.ENSP00000358301 9606.ENSP00000358301,9606.ENSP00000305372 9606.ENSP00000358301,9606.ENSP00000305372 9606.ENSP00000358301,9606.ENSP00000305372 9606.ENSP00000358301	P119 P120 P121 P130 P156 P173 P228 P229 P246 P328
Felodipine	hsa04010 hsa04020 hsa04022 hsa04024 hsa04260 hsa04261 hsa04270 hsa04713 hsa04720 hsa04723 hsa04724 hsa04725 hsa04726 hsa04727 hsa04728 hsa04742 hsa04911 hsa04912 hsa04921 hsa04924 hsa04925 hsa04927 hsa04930 hsa04934 hsa05010 hsa05031 hsa05410 hsa05412 hsa05414 hsa04218 hsa04530 hsa04973 hsa04960 hsa00230 hsa04740 hsa05032	9606.ENSP00000266376,9606.ENSP00000349320,9606.ENSP00000320025,9606.ENSP00000355192,9606.ENSP00000288139,9606.ENSP00000390329,9606.ENSP00000334198 9606.ENSP00000266376,9606.ENSP00000355192,9606.ENSP00000288139,9606.ENSP00000334198,9606.ENSP00000232975,9606.ENSP00000243052,9606.ENSP00000361636 9606.ENSP00000266376,9606.ENSP00000355192,9606.ENSP00000288139 9606.ENSP00000266376,9606.ENSP00000355192,…	P115 P119 P120 P121 P155 P156 P157 P198 P200 P203 P204 P205 P206 P207 P208 P211 P216 P217 P226 P229 P230 P232 P234 P238 P256 P262 P326 P327 P328 P154 P172 P249 P241 P18 P210 P263
Lidocaine	hsa04742 hsa04261 hsa01521 hsa01522 hsa04010 hsa04012 hsa04014 hsa04015 hsa04020 hsa04066 hsa04068 hsa04072 hsa04144 hsa04151 hsa04510 hsa04520 hsa04540 hsa04630 hsa04810 hsa04912 hsa04915 hsa04921 hsa04926 hsa04928 hsa04934 hsa05120 hsa05160 hsa05163 hsa05165 hsa05200 hsa05205 hsa05206 hsa05210 hsa05212 hsa05213 hsa05214 hsa05215 hsa05218 hsa05219 hsa05223 hsa05224 hsa05225 hsa05226 hsa05230 hsa…	9606.ENSP00000386306 9606.ENSP00000410257 9606.ENSP00000275493 9606.ENSP00000275493 9606.ENSP00000275493 9606.ENSP00000275493 9606.ENSP00000275493 9606.ENSP00000275493 9606.ENSP00000275493 9606.ENSP00000275493 9606.ENSP00000275493 9606.ENSP00000275493 9606.ENSP00000275493 9606.ENSP00000275493 9606.ENSP00000275493 9606.ENSP00000275493 9606.ENSP00000275493 9606.ENSP00000275493 9606.ENSP00000275493 …	P211 P156 P92 P93 P115 P116 P117 P118 P119 P125 P126 P129 P142 P146 P168 P171 P173 P184 P214 P217 P220 P226 P231 P233 P238 P268 P282 P285 P287 P293 P297 P298 P299 P301 P302 P303 P304 P307 P308 P312 P313 P314 P315 P316 P317
Interferon beta 1a	hsa04060 hsa04151 hsa04217 hsa04380 hsa04620 hsa04621 hsa04630 hsa04650 hsa05160 hsa05162 hsa05164 hsa05165 hsa05167 hsa05168 hsa05169 hsa05200 hsa05161	9606.ENSP00000343957,9606.ENSP00000270139 9606.ENSP00000343957,9606.ENSP00000270139 9606.ENSP00000343957,9606.ENSP00000270139 9606.ENSP00000343957,9606.ENSP00000270139 9606.ENSP00000343957,9606.ENSP00000270139 9606.ENSP00000343957,9606.ENSP00000270139 9606.ENSP00000343957,9606.ENSP00000270139 9606.ENSP00000343957,9606.ENSP00000270139 9606.ENSP00000343957,9606.ENSP00000270139 9606.ENSP00000343957,…	P122 P146 P153 P165 P179 P180 P184 P186 P282 P284 P286 P287 P289 P290 P291 P293 P283
Methylprednisolone	hsa04080	9606.ENSP00000231509	P130
Ocrelizumab	hsa04640	9606.ENSP00000314620	P185
Heparin	hsa04610 hsa04514 hsa05144 hsa05150 hsa04010 hsa04014 hsa04015 hsa04144 hsa04151 hsa04550 hsa04810 hsa05200 hsa04520 hsa04714 hsa04928 hsa05205 hsa05215 hsa05218 hsa05224 hsa05230 hsa04390 hsa05226 hsa01521 hsa05167 hsa04060 hsa04062	9606.ENSP00000356671,9606.ENSP00000364709 9606.ENSP00000263686 9606.ENSP00000263686 9606.ENSP00000263686 9606.ENSP00000292408,9606.ENSP00000393312,9606.ENSP00000338548,9606.ENSP00000410294,9606.ENSP00000264498 9606.ENSP00000264498 9606.ENSP00000292408,9606.ENSP00000393312,9606.ENSP00000338548,9606.ENSP00000410294,9606.ENSP00000264498 9606.ENSP00000292408,9606.ENSP00000410294 9606.ENSP00000292408,…	P175 P170 P277 P280 P115 P117 P118 P142 P146 P174 P214 P293 P171 P199 P233 P297 P304 P307 P313 P316 P166 P315 P92 P289 P122 P123
Warfarin	hsa00130 hsa01100	9606.ENSP00000378426 9606.ENSP00000378426	P14 P87
Abciximab	hsa04145 hsa04380 hsa04640 hsa04666 hsa05140 hsa05150 hsa05152 hsa05202 hsa05221 hsa05322 hsa04650 hsa04610 hsa05133 hsa05020 hsa05142 hsa04611 hsa04662 hsa05162 hsa04015 hsa04151 hsa04510 hsa04512 hsa04810 hsa05165 hsa05200 hsa05222 hsa05410 hsa05412 hsa05414 hsa05418 hsa05205 hsa04919 hsa05163 hsa05168 hsa05206	9606.ENSP00000358165,9606.ENSP00000294800,9606.ENSP00000290575,9606.ENSP00000356946,9606.ENSP00000271450,9606.ENSP00000351497,9606.ENSP00000262017 9606.ENSP00000358165,9606.ENSP00000294800,9606.ENSP00000356946,9606.ENSP00000271450,9606.ENSP00000351497,9606.ENSP00000262017 9606.ENSP00000358165,9606.ENSP00000262407,9606.ENSP00000262017 9606.ENSP00000358165,9606.ENSP00000356946,9606.ENSP00000271450,…	P143 P165 P185 P193 P274 P280 P281 P294 P310 P321 P186 P175 P272 P260 P275 P176 P191 P284 P118 P146 P168 P169 P214 P287 P293 P311 P326 P327 P328 P330 P297 P224 P285 P290 P298
Edoxaban	hsa04610	9606.ENSP00000364709	P175
Eptifibatide	hsa04015 hsa04145 hsa04151 hsa04380 hsa04510 hsa04512 hsa04611 hsa04640 hsa04810 hsa04919 hsa05163 hsa05165 hsa05168 hsa05205 hsa05206 hsa05410 hsa05412 hsa05414 hsa05418	9606.ENSP00000262017 9606.ENSP00000262017 9606.ENSP00000262017 9606.ENSP00000262017 9606.ENSP00000262017 9606.ENSP00000262017 9606.ENSP00000262017 9606.ENSP00000262017 9606.ENSP00000262017 9606.ENSP00000262017 9606.ENSP00000262017 9606.ENSP00000262017 9606.ENSP00000262017 9606.ENSP00000262017 9606.ENSP00000262017 9606.ENSP00000262017 9606.ENSP00000262017 9606.ENSP00000262017 9606.ENSP00000262017	P118 P143 P146 P165 P168 P169 P176 P185 P214 P224 P285 P287 P290 P297 P298 P326 P327 P328 P330
Candesartan	hsa04020 hsa04022 hsa04072 hsa04080 hsa04261 hsa04270 hsa04371 hsa04614 hsa04924 hsa04925 hsa04927 hsa04933 hsa04934 hsa05200	9606.ENSP00000273430 9606.ENSP00000273430 9606.ENSP00000273430 9606.ENSP00000273430 9606.ENSP00000273430 9606.ENSP00000273430 9606.ENSP00000273430 9606.ENSP00000273430 9606.ENSP00000273430 9606.ENSP00000273430 9606.ENSP00000273430 9606.ENSP00000273430 9606.ENSP00000273430 9606.ENSP00000273430	P119 P120 P129 P130 P156 P157 P164 P178 P229 P230 P232 P237 P238 P293
Nifedipine	hsa04010 hsa04020 hsa04022 hsa04024 hsa04260 hsa04261 hsa04270 hsa04713 hsa04720 hsa04723 hsa04724 hsa04725 hsa04726 hsa04727 hsa04728 hsa04742 hsa04911 hsa04912 hsa04921 hsa04924 hsa04925 hsa04927 hsa04930 hsa04934 hsa05010 hsa05031 hsa05410 hsa05412 hsa05414 hsa04218 hsa04530 hsa04973	9606.ENSP00000266376,9606.ENSP00000349320,9606.ENSP00000320025,9606.ENSP00000355192,9606.ENSP00000288139,9606.ENSP00000334198 9606.ENSP00000266376,9606.ENSP00000355192,9606.ENSP00000288139,9606.ENSP00000334198 9606.ENSP00000266376,9606.ENSP00000355192,9606.ENSP00000288139 9606.ENSP00000266376,9606.ENSP00000355192,9606.ENSP00000288139 9606.ENSP00000266376,9606.ENSP00000349320,9606.ENSP00000320025,…	P115 P119 P120 P121 P155 P156 P157 P198 P200 P203 P204 P205 P206 P207 P208 P211 P216 P217 P226 P229 P230 P232 P234 P238 P256 P262 P326 P327 P328 P154 P172 P249
Simvastatin	hsa00900 hsa01100 hsa04152 hsa04976 hsa04015 hsa04145 hsa04390 hsa04514 hsa04610 hsa04650 hsa04670 hsa04810 hsa05133 hsa05134 hsa05140 hsa05144 hsa05146 hsa05150 hsa05152 hsa05166 hsa05323 hsa05416 hsa05169	9606.ENSP00000287936 9606.ENSP00000287936 9606.ENSP00000287936 9606.ENSP00000287936 9606.ENSP00000303242,9606.ENSP00000349252 9606.ENSP00000303242 9606.ENSP00000303242 9606.ENSP00000303242,9606.ENSP00000349252 9606.ENSP00000303242 9606.ENSP00000303242,9606.ENSP00000349252 9606.ENSP00000303242,9606.ENSP00000349252 9606.ENSP00000303242,9606.ENSP00000349252 9606.ENSP00000303242 9606.ENSP00000303242 …	P79 P87 P147 P252 P118 P143 P166 P170 P175 P186 P195 P214 P272 P273 P274 P277 P279 P280 P281 P288 P322 P329 P291
Fenofibrate	hsa03320 hsa04024 hsa04920 hsa04922 hsa04931 hsa04932 hsa05160 hsa04152 hsa04211 hsa04380 hsa04714 hsa05016 hsa05200 hsa05202 hsa05216	9606.ENSP00000262735,9606.ENSP00000287820 9606.ENSP00000262735 9606.ENSP00000262735 9606.ENSP00000262735 9606.ENSP00000262735 9606.ENSP00000262735 9606.ENSP00000262735 9606.ENSP00000287820 9606.ENSP00000287820 9606.ENSP00000287820 9606.ENSP00000287820 9606.ENSP00000287820 9606.ENSP00000287820 9606.ENSP00000287820 9606.ENSP00000287820	P108 P121 P225 P227 P235 P236 P282 P147 P149 P165 P199 P259 P293 P294 P305
Ezetimibe	hsa00100 hsa04979 hsa04975 hsa00480 hsa01100 hsa04614 hsa04640	9606.ENSP00000356591 9606.ENSP00000356591 9606.ENSP00000289547 9606.ENSP00000300060 9606.ENSP00000300060 9606.ENSP00000300060 9606.ENSP00000300060	P12 P255 P251 P39 P87 P178 P185
Gefitinib	hsa01521 hsa01522 hsa04010 hsa04012 hsa04014 hsa04015 hsa04020 hsa04066 hsa04068 hsa04072 hsa04144 hsa04151 hsa04510 hsa04520 hsa04540 hsa04630 hsa04810 hsa04912 hsa04915 hsa04921 hsa04926 hsa04928 hsa04934 hsa05120 hsa05160 hsa05163 hsa05165 hsa05200 hsa05205 hsa05206 hsa05210 hsa05212 hsa05213 hsa05214 hsa05215 hsa05218 hsa05219 hsa05223 hsa05224 hsa05225 hsa05226 hsa05230 hsa05231	9606.ENSP00000275493 9606.ENSP00000275493 9606.ENSP00000275493 9606.ENSP00000275493 9606.ENSP00000275493 9606.ENSP00000275493 9606.ENSP00000275493 9606.ENSP00000275493 9606.ENSP00000275493 9606.ENSP00000275493 9606.ENSP00000275493 9606.ENSP00000275493 9606.ENSP00000275493 9606.ENSP00000275493 9606.ENSP00000275493 9606.ENSP00000275493 9606.ENSP00000275493 9606.ENSP00000275493 9606.ENSP00000275493 …	P92 P93 P115 P116 P117 P118 P119 P125 P126 P129 P142 P146 P168 P171 P173 P184 P214 P217 P220 P226 P231 P233 P238 P268 P282 P285 P287 P293 P297 P298 P299 P301 P302 P303 P304 P307 P308 P312 P313 P314 P315 P316 P317
Pravastatin	hsa00900 hsa01100 hsa04152 hsa04976	9606.ENSP00000287936 9606.ENSP00000287936 9606.ENSP00000287936 9606.ENSP00000287936	P79 P87 P147 P252
Sitagliptin phosphate	hsa04974	9606.ENSP00000353731	P250
Captopril	hsa04614 hsa04924 hsa05142 hsa05410 hsa01522 hsa04670 hsa04912 hsa04915 hsa04926 hsa04933 hsa05200 hsa05205 hsa05219 hsa05418 hsa04657 hsa04668 hsa05161 hsa05202 hsa05206 hsa05215	9606.ENSP00000290866 9606.ENSP00000290866 9606.ENSP00000290866 9606.ENSP00000290866 9606.ENSP00000219070,9606.ENSP00000361405 9606.ENSP00000219070,9606.ENSP00000361405 9606.ENSP00000219070 9606.ENSP00000219070,9606.ENSP00000361405 9606.ENSP00000219070,9606.ENSP00000361405 9606.ENSP00000219070 9606.ENSP00000219070,9606.ENSP00000361405 9606.ENSP00000219070,9606.ENSP00000361405 9606.ENSP00000219070,…	P178 P229 P275 P326 P93 P195 P217 P220 P231 P237 P293 P297 P308 P330 P187 P194 P283 P294 P298 P304
Irbesartan	hsa04020 hsa04022 hsa04072 hsa04080 hsa04261 hsa04270 hsa04371 hsa04614 hsa04924 hsa04925 hsa04927 hsa04933 hsa04934 hsa05200 hsa01522 hsa04010 hsa04012 hsa04024 hsa04137 hsa04210 hsa04310 hsa04380 hsa04510 hsa04530 hsa04620 hsa04621 hsa04625 hsa04657 hsa04658 hsa04659 hsa04660 hsa04662 hsa04668 hsa04722 hsa04912 hsa04915 hsa04921 hsa04926 hsa04932 hsa05030 hsa05031 hsa05120 hsa05132 hsa05133 hsa…	9606.ENSP00000273430 9606.ENSP00000273430 9606.ENSP00000273430 9606.ENSP00000273430 9606.ENSP00000273430 9606.ENSP00000273430 9606.ENSP00000273430 9606.ENSP00000273430 9606.ENSP00000273430 9606.ENSP00000273430 9606.ENSP00000273430 9606.ENSP00000273430,9606.ENSP00000360266 9606.ENSP00000273430 9606.ENSP00000273430,9606.ENSP00000360266 9606.ENSP00000360266 9606.ENSP00000360266 9606.ENSP00000360266 …	P119 P120 P129 P130 P156 P157 P164 P178 P229 P230 P232 P237 P238 P293 P93 P115 P116 P121 P138 P148 P158 P165 P168 P172 P179 P180 P183 P187 P188 P189 P190 P191 P194 P202 P217 P220 P226 P231 P236 P261 P262 P268 P271 P272 P274 P275 P283 P286 P288 P289 P291 P292 P295 P299 P300 P313 P317 P320 P322 P330
Aliskiren	hsa04614 hsa04924	9606.ENSP00000272190 9606.ENSP00000272190	P178 P229
Enalapril	hsa04614 hsa04924 hsa05142 hsa05410	9606.ENSP00000290866 9606.ENSP00000290866 9606.ENSP00000290866 9606.ENSP00000290866	P178 P229 P275 P326
Enoxaparin	hsa04610	9606.ENSP00000364709,9606.ENSP00000356671	P175
Rosuvastatin	hsa00900 hsa01100 hsa04152 hsa04976	9606.ENSP00000287936 9606.ENSP00000287936 9606.ENSP00000287936 9606.ENSP00000287936	P79 P87 P147 P252
Dipyridamole	hsa00230 hsa04024 hsa05032 hsa01100 hsa05340 hsa04022 hsa04928	9606.ENSP00000341187,9606.ENSP00000361965,9606.ENSP00000347046,9606.ENSP00000370078 9606.ENSP00000341187,9606.ENSP00000370078 9606.ENSP00000341187,9606.ENSP00000370078 9606.ENSP00000361965 9606.ENSP00000361965 9606.ENSP00000347046 9606.ENSP00000370078	P18 P121 P263 P87 P325 P120 P233
Oxycodone	hsa04080 hsa04915 hsa05032 hsa04022 hsa04071	9606.ENSP00000394624,9606.ENSP00000265572,9606.ENSP00000234961 9606.ENSP00000394624 9606.ENSP00000394624 9606.ENSP00000234961 9606.ENSP00000234961	P130 P220 P263 P120 P128
Meprobamate	hsa04080 hsa04723 hsa04727 hsa04742 hsa05032 hsa05033 hsa04726	9606.ENSP00000023897,9606.ENSP00000348897,9606.ENSP00000359334,9606.ENSP00000264318,9606.ENSP00000335592,9606.ENSP00000274545,9606.ENSP00000295454,9606.ENSP00000274547,9606.ENSP00000299267,9606.ENSP00000367848,9606.ENSP00000359353,9606.ENSP00000295452,9606.ENSP00000410732,9606.ENSP00000331912,9606.ENSP00000265294,9606.ENSP00000359329 9606.ENSP00000023897,9606.ENSP00000348897,9606.ENSP00000359334,…	P130 P203 P207 P211 P263 P264 P206
Ticagrelor	hsa04611	9606.ENSP00000307259	P176
Pioglitazone	hsa03320 hsa04152 hsa04211 hsa04380 hsa04714 hsa05016 hsa05200 hsa05202 hsa05216 hsa04024 hsa04920 hsa04922 hsa04931 hsa04932 hsa05160 hsa00260 hsa00330 hsa00340 hsa00350 hsa00360 hsa00380 hsa00982 hsa01100 hsa04726 hsa04728 hsa05030 hsa05031 hsa05034	9606.ENSP00000287820,9606.ENSP00000262735 9606.ENSP00000287820 9606.ENSP00000287820 9606.ENSP00000287820 9606.ENSP00000287820 9606.ENSP00000287820 9606.ENSP00000287820 9606.ENSP00000287820 9606.ENSP00000287820 9606.ENSP00000262735 9606.ENSP00000262735 9606.ENSP00000262735 9606.ENSP00000262735 9606.ENSP00000262735 9606.ENSP00000262735 9606.ENSP00000367309 9606.ENSP00000367309 9606.ENSP00000367309 …	P108 P147 P149 P165 P199 P259 P293 P294 P305 P121 P225 P227 P235 P236 P282 P22 P27 P28 P29 P30 P31 P84 P87 P206 P208 P261 P262 P265
Esomeprazole	hsa00190 hsa04966 hsa04971	9606.ENSP00000262623 9606.ENSP00000262623 9606.ENSP00000262623	P16 P245 P247
Propoxyphene	hsa04080 hsa04915 hsa05032 hsa04022 hsa04071 hsa00983 hsa01100	9606.ENSP00000394624,9606.ENSP00000234961,9606.ENSP00000265572 9606.ENSP00000394624 9606.ENSP00000394624 9606.ENSP00000234961 9606.ENSP00000234961 9606.ENSP00000353720 9606.ENSP00000353720	P130 P220 P263 P120 P128 P85 P87
Pentazocine	hsa04080 hsa04915 hsa05032	9606.ENSP00000265572,9606.ENSP00000394624 9606.ENSP00000394624 9606.ENSP00000394624	P130 P220 P263
Amlodipine	hsa00910 hsa04010 hsa04020 hsa04022 hsa04024 hsa04260 hsa04261 hsa04270 hsa04713 hsa04720 hsa04723 hsa04724 hsa04725 hsa04726 hsa04727 hsa04728 hsa04742 hsa04911 hsa04912 hsa04921 hsa04924 hsa04925 hsa04927 hsa04930 hsa04934 hsa05010 hsa05031 hsa05410 hsa05412 hsa05414 hsa04721 hsa05032 hsa05033 hsa04218 hsa04530 hsa04973	9606.ENSP00000256119 9606.ENSP00000266376,9606.ENSP00000349320,9606.ENSP00000277549,9606.ENSP00000320025,9606.ENSP00000355192,9606.ENSP00000288139,9606.ENSP00000288197 9606.ENSP00000266376,9606.ENSP00000277549,9606.ENSP00000355192,9606.ENSP00000288139 9606.ENSP00000266376,9606.ENSP00000355192,9606.ENSP00000288139 9606.ENSP00000266376,9606.ENSP00000355192,9606.ENSP00000288139 9606.ENSP00000266376,…	P80 P115 P119 P120 P121 P155 P156 P157 P198 P200 P203 P204 P205 P206 P207 P208 P211 P216 P217 P226 P229 P230 P232 P234 P238 P256 P262 P326 P327 P328 P201 P263 P264 P154 P172 P249
Fimasartan	hsa04080 hsa04261 hsa04614	9606.ENSP00000360973 9606.ENSP00000360973 9606.ENSP00000360973	P130 P156 P178
Perindopril	hsa04614 hsa04924 hsa05142 hsa05410	9606.ENSP00000290866 9606.ENSP00000290866 9606.ENSP00000290866 9606.ENSP00000290866	P178 P229 P275 P326
Benazepril	hsa04614 hsa04924 hsa05142 hsa05410	9606.ENSP00000290866 9606.ENSP00000290866 9606.ENSP00000290866 9606.ENSP00000290866	P178 P229 P275 P326
Olmesartan	hsa04020 hsa04022 hsa04072 hsa04080 hsa04261 hsa04270 hsa04371 hsa04614 hsa04924 hsa04925 hsa04927 hsa04933 hsa04934 hsa05200	9606.ENSP00000273430 9606.ENSP00000273430 9606.ENSP00000273430 9606.ENSP00000273430 9606.ENSP00000273430 9606.ENSP00000273430 9606.ENSP00000273430 9606.ENSP00000273430 9606.ENSP00000273430 9606.ENSP00000273430 9606.ENSP00000273430 9606.ENSP00000273430 9606.ENSP00000273430 9606.ENSP00000273430	P119 P120 P129 P130 P156 P157 P164 P178 P229 P230 P232 P237 P238 P293
Valsartan	hsa04020 hsa04022 hsa04072 hsa04080 hsa04261 hsa04270 hsa04371 hsa04614 hsa04924 hsa04925 hsa04927 hsa04933 hsa04934 hsa05200	9606.ENSP00000273430 9606.ENSP00000273430 9606.ENSP00000273430 9606.ENSP00000273430 9606.ENSP00000273430 9606.ENSP00000273430 9606.ENSP00000273430 9606.ENSP00000273430 9606.ENSP00000273430 9606.ENSP00000273430 9606.ENSP00000273430 9606.ENSP00000273430 9606.ENSP00000273430 9606.ENSP00000273430	P119 P120 P129 P130 P156 P157 P164 P178 P229 P230 P232 P237 P238 P293
Losartan	hsa04020 hsa04022 hsa04072 hsa04080 hsa04261 hsa04270 hsa04371 hsa04614 hsa04924 hsa04925 hsa04927 hsa04933 hsa04934 hsa05200	9606.ENSP00000273430 9606.ENSP00000273430 9606.ENSP00000273430 9606.ENSP00000273430 9606.ENSP00000273430 9606.ENSP00000273430 9606.ENSP00000273430 9606.ENSP00000273430 9606.ENSP00000273430 9606.ENSP00000273430 9606.ENSP00000273430 9606.ENSP00000273430 9606.ENSP00000273430 9606.ENSP00000273430	P119 P120 P129 P130 P156 P157 P164 P178 P229 P230 P232 P237 P238 P293
Nitrendipine	hsa04010 hsa04260 hsa04261 hsa04921 hsa05410 hsa05412 hsa05414 hsa04020 hsa04022 hsa04024 hsa04270 hsa04713 hsa04720 hsa04723 hsa04724 hsa04725 hsa04726 hsa04727 hsa04728 hsa04742 hsa04911 hsa04912 hsa04924 hsa04925 hsa04927 hsa04930 hsa04934 hsa05010 hsa05031 hsa04218 hsa04530 hsa04973	9606.ENSP00000226021,9606.ENSP00000266376,9606.ENSP00000349320,9606.ENSP00000320025,9606.ENSP00000355192,9606.ENSP00000288139,9606.ENSP00000390329,9606.ENSP00000334198 9606.ENSP00000226021,9606.ENSP00000266376,9606.ENSP00000349320,9606.ENSP00000320025,9606.ENSP00000355192,9606.ENSP00000288139,9606.ENSP00000390329 9606.ENSP00000226021,9606.ENSP00000266376,9606.ENSP00000349320,9606.ENSP00000320025,…	P115 P155 P156 P226 P326 P327 P328 P119 P120 P121 P157 P198 P200 P203 P204 P205 P206 P207 P208 P211 P216 P217 P229 P230 P232 P234 P238 P256 P262 P154 P172 P249
Lercanidipine	hsa04010 hsa04260 hsa04261 hsa04921 hsa05410 hsa05412 hsa05414	9606.ENSP00000226021 9606.ENSP00000226021 9606.ENSP00000226021 9606.ENSP00000226021 9606.ENSP00000226021 9606.ENSP00000226021 9606.ENSP00000226021	P115 P155 P156 P226 P326 P327 P328
Carvedilol	hsa01521 hsa04010 hsa04014 hsa04015 hsa04066 hsa04151 hsa04370 hsa04510 hsa04926 hsa04933 hsa05163 hsa05165 hsa05167 hsa05200 hsa05205 hsa05206 hsa05211 hsa05212 hsa05219 hsa05323 hsa05418 hsa04020 hsa04022 hsa04024 hsa04080 hsa04261 hsa04540 hsa04923 hsa04924 hsa04970 hsa05414 hsa00190 hsa01100 hsa04714 hsa04723 hsa04932 hsa05010 hsa05012 hsa05016 hsa04270 hsa05412 hsa04064 hsa04514 hsa04668 hsa…	9606.ENSP00000478570 9606.ENSP00000478570 9606.ENSP00000478570 9606.ENSP00000478570 9606.ENSP00000478570 9606.ENSP00000478570 9606.ENSP00000478570 9606.ENSP00000478570 9606.ENSP00000478570 9606.ENSP00000478570,9606.ENSP00000294728 9606.ENSP00000478570 9606.ENSP00000478570 9606.ENSP00000478570 9606.ENSP00000478570 9606.ENSP00000478570 9606.ENSP00000478570 9606.ENSP00000478570 9606.ENSP00000478570 …	P92 P115 P117 P118 P125 P146 P163 P168 P231 P237 P285 P287 P289 P293 P297 P298 P300 P301 P308 P322 P330 P119 P120 P121 P130 P156 P173 P228 P229 P246 P328 P16 P87 P199 P203 P236 P256 P257 P259 P157 P327 P124 P170 P194 P195 P276 P277
Bisoprolol	hsa04020 hsa04022 hsa04024 hsa04080 hsa04261 hsa04540 hsa04923 hsa04924 hsa04970 hsa05414	9606.ENSP00000358301,9606.ENSP00000305372 9606.ENSP00000358301,9606.ENSP00000305372 9606.ENSP00000358301,9606.ENSP00000305372 9606.ENSP00000358301,9606.ENSP00000305372 9606.ENSP00000358301,9606.ENSP00000305372 9606.ENSP00000358301 9606.ENSP00000358301,9606.ENSP00000305372 9606.ENSP00000358301,9606.ENSP00000305372 9606.ENSP00000358301,9606.ENSP00000305372 9606.ENSP00000358301	P119 P120 P121 P130 P156 P173 P228 P229 P246 P328
Aminophylline	hsa04022 hsa04024 hsa04071 hsa04080 hsa04923 hsa04924 hsa05032 hsa04110 hsa04213 hsa04330 hsa04919 hsa05016 hsa05034 hsa05165 hsa05169 hsa05200 hsa05202 hsa05203 hsa05220 hsa00230	9606.ENSP00000308549,9606.ENSP00000351957,9606.ENSP00000358730 9606.ENSP00000308549,9606.ENSP00000351957 9606.ENSP00000308549,9606.ENSP00000358730 9606.ENSP00000308549,9606.ENSP00000358730 9606.ENSP00000308549 9606.ENSP00000308549,9606.ENSP00000351957 9606.ENSP00000308549,9606.ENSP00000351957 9606.ENSP00000381331 9606.ENSP00000381331 9606.ENSP00000381331 9606.ENSP00000381331 9606.ENSP00000381331 …	P120 P121 P128 P130 P228 P229 P263 P131 P150 P159 P224 P259 P265 P287 P291 P293 P294 P295 P309 P18
Theophylline	hsa04022 hsa04024 hsa04071 hsa04080 hsa04923 hsa04924 hsa05032 hsa04015 hsa04020 hsa04270 hsa05012 hsa05034 hsa00230 hsa04928 hsa04110 hsa04213 hsa04330 hsa04919 hsa05016 hsa05165 hsa05169 hsa05200 hsa05202 hsa05203 hsa05220 hsa03410 hsa04064 hsa04210 hsa04217	9606.ENSP00000308549,9606.ENSP00000347046,9606.ENSP00000351957 9606.ENSP00000308549,9606.ENSP00000336630,9606.ENSP00000332116,9606.ENSP00000370078,9606.ENSP00000351957 9606.ENSP00000308549 9606.ENSP00000308549,9606.ENSP00000336630,9606.ENSP00000304501 9606.ENSP00000308549 9606.ENSP00000308549,9606.ENSP00000351957 9606.ENSP00000308549,9606.ENSP00000332116,9606.ENSP00000370078,9606.ENSP00000351957 …	P120 P121 P128 P130 P228 P229 P263 P118 P119 P157 P257 P265 P18 P233 P131 P150 P159 P224 P259 P287 P291 P293 P294 P295 P309 P109 P124 P148 P153
Diphenhydramine	hsa04020 hsa04080 hsa04750 hsa04024 hsa04151 hsa04725 hsa04810	9606.ENSP00000347299,9606.ENSP00000319984 9606.ENSP00000347299,9606.ENSP00000319984 9606.ENSP00000347299 9606.ENSP00000319984 9606.ENSP00000319984 9606.ENSP00000319984 9606.ENSP00000319984	P119 P130 P213 P121 P146 P205 P214
Procaine	hsa04024 hsa04080 hsa04724 hsa05030 hsa05031 hsa05033 hsa05034 hsa04726 hsa04742 hsa04721 hsa04728 hsa05012 hsa04022 hsa04270 hsa04911 hsa04924 hsa04970 hsa04972 hsa04974 hsa04976 hsa00260 hsa00330 hsa00340 hsa00350 hsa00360 hsa00380 hsa00982 hsa01100	9606.ENSP00000355155 9606.ENSP00000355155,9606.ENSP00000240132 9606.ENSP00000355155 9606.ENSP00000355155,9606.ENSP00000270349,9606.ENSP00000340684,9606.ENSP00000367309 9606.ENSP00000355155,9606.ENSP00000270349,9606.ENSP00000340684,9606.ENSP00000367309 9606.ENSP00000355155 9606.ENSP00000355155,9606.ENSP00000270349,9606.ENSP00000340684,9606.ENSP00000367309 9606.ENSP00000347754,9606.ENSP00000264773,…	P121 P130 P204 P261 P262 P264 P265 P206 P211 P201 P208 P257 P120 P157 P216 P229 P246 P248 P250 P252 P22 P27 P28 P29 P30 P31 P84 P87
Gabapentin	hsa04010 hsa04260 hsa04261 hsa04921 hsa05410 hsa05412 hsa05414 hsa04020 hsa04721 hsa04723 hsa04725 hsa04726 hsa04727 hsa04728 hsa04930 hsa05032 hsa05033 hsa04022 hsa04024 hsa04071 hsa04080 hsa04923 hsa04924 hsa04014 hsa04015 hsa04713 hsa04720 hsa04724 hsa05010 hsa05014 hsa05016 hsa05030 hsa05031 hsa05034 hsa05322	9606.ENSP00000349320,9606.ENSP00000390329,9606.ENSP00000277549 9606.ENSP00000349320,9606.ENSP00000390329 9606.ENSP00000349320,9606.ENSP00000390329 9606.ENSP00000349320,9606.ENSP00000390329 9606.ENSP00000349320,9606.ENSP00000390329 9606.ENSP00000349320,9606.ENSP00000390329 9606.ENSP00000349320,9606.ENSP00000390329 9606.ENSP00000277549,9606.ENSP00000360608,9606.ENSP00000332549,9606.ENSP00000293190,…	P115 P155 P156 P226 P326 P327 P328 P119 P201 P203 P205 P206 P207 P208 P234 P263 P264 P120 P121 P128 P130 P228 P229 P117 P118 P198 P200 P204 P256 P258 P259 P261 P262 P265 P321
Acetaminophen	hsa00590 hsa01100 hsa04064 hsa04370 hsa04625 hsa04657 hsa04668 hsa04723 hsa04726 hsa04913 hsa04921 hsa04923 hsa05140 hsa05163 hsa05165 hsa05167 hsa05200 hsa05204 hsa05206 hsa05222 hsa04611 hsa00480 hsa00980 hsa00982 hsa00983 hsa01524 hsa05215 hsa05225 hsa05418	9606.ENSP00000356438,9606.ENSP00000354612 9606.ENSP00000356438,9606.ENSP00000354612 9606.ENSP00000356438 9606.ENSP00000356438 9606.ENSP00000356438 9606.ENSP00000356438 9606.ENSP00000356438 9606.ENSP00000356438,9606.ENSP00000243167 9606.ENSP00000356438,9606.ENSP00000354612 9606.ENSP00000356438 9606.ENSP00000356438 9606.ENSP00000356438,9606.ENSP00000354612 9606.ENSP00000356438 9606.ENSP00000356438 …	P57 P87 P124 P163 P183 P187 P194 P203 P206 P218 P226 P228 P274 P285 P287 P289 P293 P296 P298 P311 P176 P39 P83 P84 P85 P95 P304 P314 P330
Ketamine	hsa04024 hsa04080 hsa04724 hsa05030 hsa05031 hsa05033 hsa05034 hsa04020 hsa05162 hsa04015 hsa04540 hsa04728 hsa05012 hsa04022 hsa04071 hsa04721 hsa04915 hsa05032 hsa04151 hsa04725 hsa04810 hsa04742 hsa04911 hsa04970 hsa04971 hsa04972 hsa04726 hsa04750		P121 P130 P204 P261 P262 P264 P265 P119 P284 P118 P173 P208 P257 P120 P128 P201 P220 P263 P146 P205 P214 P211 P216 P246 P247 P248 P206 P213
Morphine	hsa04080 hsa04915 hsa05032 hsa04022 hsa04071	9606.ENSP00000394624,9606.ENSP00000265572,9606.ENSP00000234961 9606.ENSP00000394624 9606.ENSP00000394624 9606.ENSP00000234961 9606.ENSP00000234961	P130 P220 P263 P120 P128
Naltrexone hydrochloride	hsa04080 hsa04915 hsa05032 hsa04022 hsa04071	9606.ENSP00000234961,9606.ENSP00000265572,9606.ENSP00000394624 9606.ENSP00000394624 9606.ENSP00000394624 9606.ENSP00000234961 9606.ENSP00000234961	P130 P220 P263 P120 P128
Rapamycin	hsa01521 hsa04010 hsa04014 hsa04015 hsa04151 hsa04550 hsa04810 hsa05167 hsa05200 hsa05205 hsa05218 hsa05224 hsa05226 hsa01522 hsa04012 hsa04066 hsa04072 hsa04136 hsa04140 hsa04150 hsa04152 hsa04211 hsa04213 hsa04218 hsa04371 hsa04630 hsa04659 hsa04714 hsa04910 hsa04919 hsa04920 hsa04930 hsa04931 hsa05163 hsa05165 hsa05168 hsa05170 hsa05206 hsa05210 hsa05212 hsa05214 hsa05215 hsa05221 hsa05225 hsa…	9606.ENSP00000264498,9606.ENSP00000354558 9606.ENSP00000264498 9606.ENSP00000264498 9606.ENSP00000264498 9606.ENSP00000264498,9606.ENSP00000354558 9606.ENSP00000264498 9606.ENSP00000264498 9606.ENSP00000264498,9606.ENSP00000354558 9606.ENSP00000264498,9606.ENSP00000354558 9606.ENSP00000264498,9606.ENSP00000354558 9606.ENSP00000264498 9606.ENSP00000264498,9606.ENSP00000354558 9606.ENSP00000264498,…	P92 P115 P117 P118 P146 P174 P214 P289 P293 P297 P307 P313 P315 P93 P116 P125 P129 P137 P139 P145 P147 P149 P150 P154 P164 P184 P189 P199 P215 P224 P225 P234 P235 P285 P287 P290 P292 P298 P299 P301 P303 P304 P310 P314 P316 P317
Tirofiban	hsa04015 hsa04151 hsa04510 hsa04512 hsa04611 hsa04640 hsa04810 hsa05165 hsa05200 hsa05222 hsa05410 hsa05412 hsa05414 hsa05418 hsa04145 hsa04380 hsa04919 hsa05163 hsa05168 hsa05205 hsa05206	9606.ENSP00000262407,9606.ENSP00000262017 9606.ENSP00000262407,9606.ENSP00000262017 9606.ENSP00000262407,9606.ENSP00000262017 9606.ENSP00000262407,9606.ENSP00000262017 9606.ENSP00000262407,9606.ENSP00000262017 9606.ENSP00000262407,9606.ENSP00000262017 9606.ENSP00000262407,9606.ENSP00000262017 9606.ENSP00000262407,9606.ENSP00000262017 9606.ENSP00000262407 9606.ENSP00000262407 9606.ENSP00000262407,…	P118 P146 P168 P169 P176 P185 P214 P287 P293 P311 P326 P327 P328 P330 P143 P165 P224 P285 P290 P297 P298
Ramipril	hsa04614 hsa04924 hsa05142 hsa05410	9606.ENSP00000290866 9606.ENSP00000290866 9606.ENSP00000290866 9606.ENSP00000290866	P178 P229 P275 P326
Adenosine	hsa04022 hsa04024 hsa04071 hsa04080 hsa04923 hsa04924 hsa05032 hsa04015 hsa04020 hsa04270 hsa05012 hsa05034	9606.ENSP00000308549,9606.ENSP00000358730 9606.ENSP00000308549,9606.ENSP00000336630 9606.ENSP00000308549,9606.ENSP00000358730 9606.ENSP00000308549,9606.ENSP00000336630,9606.ENSP00000304501,9606.ENSP00000358730 9606.ENSP00000308549 9606.ENSP00000308549 9606.ENSP00000308549 9606.ENSP00000336630,9606.ENSP00000304501 9606.ENSP00000336630,9606.ENSP00000304501 9606.ENSP00000336630,9606.ENSP00000304501 …	P120 P121 P128 P130 P228 P229 P263 P118 P119 P157 P257 P265
Nicorandil	hsa00230	9606.ENSP00000261170	P18
Tetracaine	hsa04020 hsa04371 hsa04713 hsa04730 hsa04921	9606.ENSP00000352608 9606.ENSP00000352608 9606.ENSP00000352608 9606.ENSP00000352608 9606.ENSP00000352608	P119 P164 P198 P209 P226
Prilocaine	hsa04261	9606.ENSP00000410257	P156
Epinephrine	hsa04020 hsa04022 hsa04080 hsa04261 hsa04270 hsa04970 hsa04024 hsa04540 hsa04923 hsa04924 hsa05414 hsa01523 hsa04010 hsa04060 hsa04064 hsa04071 hsa04150 hsa04210 hsa04217 hsa04350 hsa04380 hsa04612 hsa04620 hsa04621 hsa04622 hsa04625 hsa04640 hsa04650 hsa04657 hsa04660 hsa04664 hsa04668 hsa04920 hsa04930 hsa04931 hsa04932 hsa04933 hsa04940 hsa05010 hsa05014 hsa05133 hsa05134 hsa05140 hsa05142 hsa…	9606.ENSP00000306662,9606.ENSP00000358301,9606.ENSP00000305372,9606.ENSP00000368766 9606.ENSP00000306662,9606.ENSP00000358301,9606.ENSP00000305372,9606.ENSP00000280155,9606.ENSP00000387281,9606.ENSP00000368766 9606.ENSP00000306662,9606.ENSP00000358301,9606.ENSP00000305372,9606.ENSP00000280155,9606.ENSP00000387281,9606.ENSP00000368766 9606.ENSP00000306662,9606.ENSP00000358301,9606.ENSP00000305372,…	P119 P120 P130 P156 P157 P246 P121 P173 P228 P229 P328 P94 P115 P122 P124 P128 P145 P148 P153 P161 P165 P177 P179 P180 P181 P183 P185 P186 P187 P190 P192 P194 P225 P234 P235 P236 P237 P239 P256 P258 P272 P273 P274 P275 P276 P277 P278 P279 P281 P282 P283 P285 P286 P287 P288 P290 P291 P292 P297 P318 P320 P321 P322 P323 P324 P326 P330 P30 P32 P76 P87 P91
Dexamethasone	hsa04080 hsa04927 hsa00220 hsa00330 hsa01100 hsa04020 hsa04066 hsa04146 hsa04371 hsa04926 hsa05132 hsa05133 hsa05140 hsa05142 hsa05145 hsa05146 hsa05152 hsa05200 hsa05222	9606.ENSP00000231509 9606.ENSP00000368253 9606.ENSP00000327251 9606.ENSP00000327251 9606.ENSP00000327251 9606.ENSP00000327251 9606.ENSP00000327251 9606.ENSP00000327251 9606.ENSP00000327251 9606.ENSP00000327251 9606.ENSP00000327251 9606.ENSP00000327251 9606.ENSP00000327251 9606.ENSP00000327251 9606.ENSP00000327251 9606.ENSP00000327251 9606.ENSP00000327251 9606.ENSP00000327251 9606.ENSP00000327251	P130 P232 P17 P27 P87 P119 P125 P144 P164 P231 P271 P272 P274 P275 P278 P279 P281 P293 P311
Prednisone	hsa04080 hsa00140 hsa00980 hsa01100 hsa05204	9606.ENSP00000231509 9606.ENSP00000261465 9606.ENSP00000261465 9606.ENSP00000261465 9606.ENSP00000261465	P130 P15 P83 P87 P296
Docetaxel	hsa04145 hsa04540 hsa05130 hsa01521 hsa01522 hsa01524 hsa04064 hsa04066 hsa04071 hsa04115 hsa04140 hsa04141 hsa04151 hsa04210 hsa04215 hsa04217 hsa04261 hsa04340 hsa04510 hsa04621 hsa04630 hsa04722 hsa04725 hsa04915 hsa04928 hsa04933 hsa05014 hsa05145 hsa05152 hsa05161 hsa05168 hsa05169 hsa05170 hsa05200 hsa05206 hsa05210 hsa05215 hsa05222 hsa05226 hsa05418 hsa04010 hsa05010	9606.ENSP00000217133 9606.ENSP00000217133 9606.ENSP00000217133 9606.ENSP00000329623 9606.ENSP00000329623 9606.ENSP00000329623 9606.ENSP00000329623 9606.ENSP00000329623 9606.ENSP00000329623 9606.ENSP00000329623 9606.ENSP00000329623 9606.ENSP00000329623 9606.ENSP00000329623 9606.ENSP00000329623 9606.ENSP00000329623 9606.ENSP00000329623 9606.ENSP00000329623 9606.ENSP00000329623 9606.ENSP00000329623 …	P143 P173 P269 P92 P93 P95 P124 P125 P128 P133 P139 P140 P146 P148 P151 P153 P156 P160 P168 P180 P184 P202 P205 P220 P233 P237 P258 P278 P281 P283 P290 P291 P292 P293 P298 P299 P304 P311 P315 P330 P115 P256
Thalidomide	hsa01523 hsa04010 hsa04060 hsa04064 hsa04071 hsa04150 hsa04210 hsa04217 hsa04350 hsa04380 hsa04612 hsa04620 hsa04621 hsa04622 hsa04625 hsa04640 hsa04650 hsa04657 hsa04660 hsa04664 hsa04668 hsa04920 hsa04930 hsa04931 hsa04932 hsa04933 hsa04940 hsa05010 hsa05014 hsa05133 hsa05134 hsa05140 hsa05142 hsa05143 hsa05144 hsa05145 hsa05146 hsa05152 hsa05160 hsa05161 hsa05163 hsa05164 hsa05165 hsa05166 hsa…	9606.ENSP00000392858,9606.ENSP00000226574 9606.ENSP00000392858,9606.ENSP00000226574,9606.ENSP00000410294 9606.ENSP00000392858 9606.ENSP00000392858,9606.ENSP00000226574,9606.ENSP00000356438 9606.ENSP00000392858,9606.ENSP00000226574 9606.ENSP00000392858 9606.ENSP00000392858,9606.ENSP00000226574 9606.ENSP00000392858 9606.ENSP00000392858 9606.ENSP00000392858,9606.ENSP00000226574 9606.ENSP00000392858 …	P94 P115 P122 P124 P128 P145 P148 P153 P161 P165 P177 P179 P180 P181 P183 P185 P186 P187 P190 P192 P194 P225 P234 P235 P236 P237 P239 P256 P258 P272 P273 P274 P275 P276 P277 P278 P279 P281 P282 P283 P285 P286 P287 P288 P290 P291 P292 P297 P318 P320 P321 P322 P323 P324 P326 P328 P330 P117 P121 P123 P125 P146 P149 P154 P182 P188 P189 P191 P202 P222 P231 P261 P268 P270 P271 P284 P289 P293 P294 P295 …
Cabazitaxel	hsa04145 hsa04210 hsa04530 hsa04540 hsa05130	9606.ENSP00000248437,9606.ENSP00000217133 9606.ENSP00000248437 9606.ENSP00000248437 9606.ENSP00000248437,9606.ENSP00000217133 9606.ENSP00000248437,9606.ENSP00000217133	P143 P148 P172 P173 P269
Rituximab	hsa04145 hsa04380 hsa04640 hsa04666 hsa05140 hsa05150 hsa05152 hsa05202 hsa05221 hsa05322 hsa04650 hsa04610 hsa05133 hsa05020 hsa05142 hsa04611 hsa04662 hsa05162	9606.ENSP00000358165,9606.ENSP00000294800,9606.ENSP00000290575,9606.ENSP00000356946,9606.ENSP00000271450,9606.ENSP00000351497 9606.ENSP00000358165,9606.ENSP00000294800,9606.ENSP00000356946,9606.ENSP00000271450,9606.ENSP00000351497 9606.ENSP00000358165,9606.ENSP00000314620 9606.ENSP00000358165,9606.ENSP00000356946,9606.ENSP00000271450,9606.ENSP00000351497 9606.ENSP00000358165,9606.ENSP00000294800,…	P143 P165 P185 P193 P274 P280 P281 P294 P310 P321 P186 P175 P272 P260 P275 P176 P191 P284
Abiraterone acetate	hsa00140 hsa01100 hsa04913 hsa04917 hsa04927 hsa04934	9606.ENSP00000358903 9606.ENSP00000358903 9606.ENSP00000358903 9606.ENSP00000358903 9606.ENSP00000358903 9606.ENSP00000358903	P15 P87 P218 P222 P232 P238
Atropine	hsa04020 hsa04024 hsa04080 hsa04151 hsa04725 hsa04810 hsa04742 hsa04911 hsa04970 hsa04971 hsa04972 hsa05033	9606.ENSP00000306490,9606.ENSP00000319984,9606.ENSP00000255380,9606.ENSP00000331108,9606.ENSP00000409378,9606.ENSP00000274576,9606.ENSP00000359285 9606.ENSP00000306490,9606.ENSP00000319984 9606.ENSP00000306490,9606.ENSP00000319984,9606.ENSP00000255380,9606.ENSP00000409378,9606.ENSP00000331108,9606.ENSP00000274576,9606.ENSP00000359285 9606.ENSP00000306490,9606.ENSP00000319984 9606.ENSP00000306490,…	P119 P121 P130 P146 P205 P214 P211 P216 P246 P247 P248 P264
Pralidoxime	hsa00564 hsa04725	9606.ENSP00000303211 9606.ENSP00000303211	P55 P205
Edrophonium chloride	hsa00564 hsa04725	9606.ENSP00000303211 9606.ENSP00000303211	P55 P205
Meperidine hydrochloride	hsa04080 hsa04014 hsa04015 hsa04020 hsa04024 hsa04713 hsa04720 hsa04724 hsa05010 hsa05014 hsa05016 hsa05030 hsa05031 hsa05033 hsa05034 hsa04728 hsa05322 hsa04151 hsa04725 hsa04810 hsa04742 hsa04911 hsa04970 hsa04971 hsa04972 hsa04915 hsa05032 hsa04721 hsa05012 hsa04726 hsa00983 hsa01100	9606.ENSP00000265572,9606.ENSP00000360608,9606.ENSP00000279593,9606.ENSP00000332549,9606.ENSP00000293190,9606.ENSP00000263269,9606.ENSP00000306490,9606.ENSP00000319984,9606.ENSP00000255380,9606.ENSP00000409378,9606.ENSP00000331108,9606.ENSP00000394624 9606.ENSP00000360608,9606.ENSP00000279593,9606.ENSP00000332549 9606.ENSP00000360608,9606.ENSP00000279593,9606.ENSP00000332549 9606.ENSP00000360608,…	P130 P117 P118 P119 P121 P198 P200 P204 P256 P258 P259 P261 P262 P264 P265 P208 P321 P146 P205 P214 P211 P216 P246 P247 P248 P220 P263 P201 P257 P206 P85 P87
Prednisolone	hsa04080	9606.ENSP00000231509	P130
Norepinephrine	hsa04020 hsa04022 hsa04080 hsa04261 hsa04270 hsa04970 hsa04024 hsa04540 hsa04923 hsa04924 hsa05414 hsa04714 hsa00360 hsa00400 hsa00790 hsa01100 hsa01230 hsa04721 hsa04726 hsa04728 hsa05012 hsa05030 hsa05031 hsa05034	9606.ENSP00000306662,9606.ENSP00000368766,9606.ENSP00000358301,9606.ENSP00000305372,9606.ENSP00000343782 9606.ENSP00000306662,9606.ENSP00000368766,9606.ENSP00000280155,9606.ENSP00000387281,9606.ENSP00000386069,9606.ENSP00000358301,9606.ENSP00000305372,9606.ENSP00000343782 9606.ENSP00000306662,9606.ENSP00000368766,9606.ENSP00000280155,9606.ENSP00000387281,9606.ENSP00000386069,9606.ENSP00000358301,…	P119 P120 P130 P156 P157 P246 P121 P173 P228 P229 P328 P199 P30 P32 P76 P87 P91 P201 P206 P208 P257 P261 P262 P265
Terlipressin	hsa04020 hsa04072 hsa04080 hsa04270 hsa04962	9606.ENSP00000299178,9606.ENSP00000356094 9606.ENSP00000299178,9606.ENSP00000338072,9606.ENSP00000356094 9606.ENSP00000299178,9606.ENSP00000338072,9606.ENSP00000356094 9606.ENSP00000299178,9606.ENSP00000356094 9606.ENSP00000338072	P119 P129 P130 P157 P243
Articaine hydrochloride	hsa01521 hsa01522 hsa01524 hsa04064 hsa04066 hsa04071 hsa04115 hsa04140 hsa04141 hsa04151 hsa04210 hsa04215 hsa04217 hsa04261 hsa04340 hsa04510 hsa04621 hsa04630 hsa04722 hsa04725 hsa04915 hsa04928 hsa04933 hsa05014 hsa05145 hsa05152 hsa05161 hsa05168 hsa05169 hsa05170 hsa05200 hsa05206 hsa05210 hsa05215 hsa05222 hsa05226 hsa05418	9606.ENSP00000329623 9606.ENSP00000329623 9606.ENSP00000329623 9606.ENSP00000329623 9606.ENSP00000329623 9606.ENSP00000329623 9606.ENSP00000329623 9606.ENSP00000329623 9606.ENSP00000329623 9606.ENSP00000329623 9606.ENSP00000329623 9606.ENSP00000329623 9606.ENSP00000329623 9606.ENSP00000329623 9606.ENSP00000329623 9606.ENSP00000329623 9606.ENSP00000329623 9606.ENSP00000329623 9606.ENSP00000329623 …	P92 P93 P95 P124 P125 P128 P133 P139 P140 P146 P148 P151 P153 P156 P160 P168 P180 P184 P202 P205 P220 P233 P237 P258 P278 P281 P283 P290 P291 P292 P293 P298 P299 P304 P311 P315 P330
Bupivacaine	hsa04020 hsa04080 hsa05163 hsa05200	9606.ENSP00000292513 9606.ENSP00000292513 9606.ENSP00000292513 9606.ENSP00000292513	P119 P130 P285 P293
Dobutamine	hsa04020 hsa04022 hsa04024 hsa04080 hsa04261 hsa04540 hsa04923 hsa04924 hsa04970 hsa05414 hsa04270 hsa01522 hsa04915 hsa04917 hsa04919 hsa04961 hsa05200 hsa05205 hsa05224	9606.ENSP00000358301,9606.ENSP00000305372,9606.ENSP00000306662,9606.ENSP00000368766 9606.ENSP00000358301,9606.ENSP00000305372,9606.ENSP00000306662,9606.ENSP00000368766 9606.ENSP00000358301,9606.ENSP00000305372 9606.ENSP00000358301,9606.ENSP00000305372,9606.ENSP00000306662,9606.ENSP00000368766 9606.ENSP00000358301,9606.ENSP00000305372,9606.ENSP00000306662,9606.ENSP00000368766 9606.ENSP00000358301 …	P119 P120 P121 P130 P156 P173 P228 P229 P246 P328 P157 P93 P220 P222 P224 P242 P293 P297 P313
Cyclopentolate	hsa04020 hsa04024 hsa04080 hsa04151 hsa04725 hsa04810	9606.ENSP00000306490 9606.ENSP00000306490 9606.ENSP00000306490 9606.ENSP00000306490 9606.ENSP00000306490 9606.ENSP00000306490	P119 P121 P130 P146 P205 P214
Phenylephrine	hsa04020 hsa04022 hsa04080 hsa04261 hsa04270 hsa04970	9606.ENSP00000368766,9606.ENSP00000306662 9606.ENSP00000368766,9606.ENSP00000306662 9606.ENSP00000368766,9606.ENSP00000306662 9606.ENSP00000368766,9606.ENSP00000306662 9606.ENSP00000368766,9606.ENSP00000306662 9606.ENSP00000368766,9606.ENSP00000306662	P119 P120 P130 P156 P157 P246
Promethazine	hsa04020 hsa04080 hsa04750 hsa04015 hsa04024 hsa04540 hsa04728 hsa05012 hsa05030 hsa05034 hsa04151 hsa04725 hsa04810 hsa04742 hsa04911 hsa04970 hsa04971 hsa04972 hsa04726	9606.ENSP00000347299,9606.ENSP00000306490,9606.ENSP00000319984,9606.ENSP00000255380,9606.ENSP00000331108,9606.ENSP00000367959,9606.ENSP00000366506 9606.ENSP00000347299,9606.ENSP00000354859,9606.ENSP00000306490,9606.ENSP00000319984,9606.ENSP00000255380,9606.ENSP00000409378,9606.ENSP00000331108,9606.ENSP00000367959,9606.ENSP00000366506 9606.ENSP00000347299,9606.ENSP00000367959 9606.ENSP00000354859 …	P119 P130 P213 P118 P121 P173 P208 P257 P261 P265 P146 P205 P214 P211 P216 P246 P247 P248 P206
Metoclopramide	hsa04015 hsa04024 hsa04080 hsa04540 hsa04728 hsa05012 hsa05030 hsa05034 hsa04020 hsa04151 hsa04725 hsa04810 hsa04726 hsa04742 hsa00564	9606.ENSP00000354859 9606.ENSP00000354859,9606.ENSP00000306490,9606.ENSP00000353915 9606.ENSP00000354859,9606.ENSP00000306490,9606.ENSP00000353915 9606.ENSP00000354859 9606.ENSP00000354859 9606.ENSP00000354859 9606.ENSP00000354859 9606.ENSP00000354859 9606.ENSP00000306490,9606.ENSP00000353915 9606.ENSP00000306490 9606.ENSP00000306490,9606.ENSP00000303211 9606.ENSP00000306490 9606.ENSP00000353915,…	P118 P121 P130 P173 P208 P257 P261 P265 P119 P146 P205 P214 P206 P211 P55
Pseudoephedrine	hsa04721 hsa04728 hsa05012 hsa05030 hsa05031 hsa05034 hsa04022 hsa04080 hsa04726 hsa04020 hsa04024 hsa04261 hsa04923 hsa04924 hsa04970 hsa04540 hsa05414 hsa01523 hsa04010 hsa04060 hsa04064 hsa04071 hsa04150 hsa04210 hsa04217 hsa04350 hsa04380 hsa04612 hsa04620 hsa04621 hsa04622 hsa04625 hsa04640 hsa04650 hsa04657 hsa04660 hsa04664 hsa04668 hsa04920 hsa04930 hsa04931 hsa04932 hsa04933 hsa04940 hsa…	9606.ENSP00000369237,9606.ENSP00000270349,9606.ENSP00000261707 9606.ENSP00000270349 9606.ENSP00000270349 9606.ENSP00000270349,9606.ENSP00000360266 9606.ENSP00000270349,9606.ENSP00000360266 9606.ENSP00000270349 9606.ENSP00000280155,9606.ENSP00000305372,9606.ENSP00000358301 9606.ENSP00000280155,9606.ENSP00000305372,9606.ENSP00000358301 9606.ENSP00000261707 9606.ENSP00000305372,9606.ENSP00000358301 …	P201 P208 P257 P261 P262 P265 P120 P130 P206 P119 P121 P156 P228 P229 P246 P173 P328 P94 P115 P122 P124 P128 P145 P148 P153 P161 P165 P177 P179 P180 P181 P183 P185 P186 P187 P190 P192 P194 P225 P234 P235 P236 P237 P239 P256 P258 P272 P273 P274 P275 P276 P277 P278 P279 P281 P282 P283 P285 P286 P287 P288 P290 P291 P292 P297 P318 P320 P321 P322 P323 P324 P326 P330 P93 P116 P138 P158 P168 P172 P188 P…
Ibuprofen	hsa00590 hsa01100 hsa04064 hsa04370 hsa04625 hsa04657 hsa04668 hsa04723 hsa04726 hsa04913 hsa04921 hsa04923 hsa05140 hsa05163 hsa05165 hsa05167 hsa05200 hsa05204 hsa05206 hsa05222 hsa04611 hsa01521 hsa01522 hsa01524 hsa04066 hsa04071 hsa04115 hsa04140 hsa04141 hsa04151 hsa04210 hsa04215 hsa04217 hsa04261 hsa04340 hsa04510 hsa04621 hsa04630 hsa04722 hsa04725 hsa04915 hsa04928 hsa04933 hsa05014 hsa…	9606.ENSP00000356438,9606.ENSP00000354612 9606.ENSP00000356438,9606.ENSP00000354612 9606.ENSP00000356438,9606.ENSP00000329623 9606.ENSP00000356438 9606.ENSP00000356438 9606.ENSP00000356438 9606.ENSP00000356438 9606.ENSP00000356438 9606.ENSP00000356438,9606.ENSP00000329623 9606.ENSP00000356438 9606.ENSP00000356438 9606.ENSP00000356438,9606.ENSP00000329623 9606.ENSP00000356438 9606.ENSP00000356438 …	P57 P87 P124 P163 P183 P187 P194 P203 P206 P218 P226 P228 P274 P285 P287 P289 P293 P296 P298 P311 P176 P92 P93 P95 P125 P128 P133 P139 P140 P146 P148 P151 P153 P156 P160 P168 P180 P184 P202 P205 P220 P233 P237 P258 P278 P281 P283 P290 P291 P292 P299 P304 P315 P330 P175 P108 P251 P147 P149 P165 P199 P259 P294 P305 P96 P121 P172 P247 P248 P252 P267 P225 P227 P235 P236 P282 P164
Pyrilamine maleate	hsa04020 hsa04080 hsa04750	9606.ENSP00000347299 9606.ENSP00000347299 9606.ENSP00000347299	P119 P130 P213
Quinidine	hsa04261 hsa04020 hsa04022 hsa04080 hsa04270 hsa04970	9606.ENSP00000410257,9606.ENSP00000306662,9606.ENSP00000368766 9606.ENSP00000306662,9606.ENSP00000368766 9606.ENSP00000306662,9606.ENSP00000368766 9606.ENSP00000306662,9606.ENSP00000368766 9606.ENSP00000306662,9606.ENSP00000368766 9606.ENSP00000306662,9606.ENSP00000368766	P156 P119 P120 P130 P157 P246
Trandolapril	hsa04614 hsa04924 hsa05142 hsa05410	9606.ENSP00000290866 9606.ENSP00000290866 9606.ENSP00000290866 9606.ENSP00000290866	P178 P229 P275 P326
Verapamil	hsa04010 hsa04020 hsa04022 hsa04024 hsa04260 hsa04261 hsa04270 hsa04713 hsa04720 hsa04723 hsa04724 hsa04725 hsa04726 hsa04727 hsa04728 hsa04742 hsa04911 hsa04912 hsa04921 hsa04924 hsa04925 hsa04927 hsa04930 hsa04934 hsa05010 hsa05031 hsa05410 hsa05412 hsa05414 hsa04218 hsa04530 hsa04973 hsa04721 hsa05032 hsa05033 hsa04730 hsa04080 hsa04970	9606.ENSP00000266376,9606.ENSP00000288139,9606.ENSP00000365441,9606.ENSP00000355192,9606.ENSP00000377840,9606.ENSP00000320025,9606.ENSP00000301050,9606.ENSP00000343563,9606.ENSP00000385019,9606.ENSP00000352011,9606.ENSP00000277549,9606.ENSP00000353362 9606.ENSP00000266376,9606.ENSP00000288139,9606.ENSP00000365441,9606.ENSP00000355192,9606.ENSP00000385019,9606.ENSP00000352011,9606.ENSP00000277549,…	P115 P119 P120 P121 P155 P156 P157 P198 P200 P203 P204 P205 P206 P207 P208 P211 P216 P217 P226 P229 P230 P232 P234 P238 P256 P262 P326 P327 P328 P154 P172 P249 P201 P263 P264 P209 P130 P246
Nateglinide	hsa02010 hsa04911 hsa04930 hsa03320 hsa04152 hsa04211 hsa04380 hsa04714 hsa05016 hsa05200 hsa05202 hsa05216	9606.ENSP00000374467 9606.ENSP00000374467 9606.ENSP00000374467 9606.ENSP00000287820 9606.ENSP00000287820 9606.ENSP00000287820 9606.ENSP00000287820 9606.ENSP00000287820 9606.ENSP00000287820 9606.ENSP00000287820 9606.ENSP00000287820 9606.ENSP00000287820	P96 P216 P234 P108 P147 P149 P165 P199 P259 P293 P294 P305
